# Supplementary material for: The neutrophil–lymphocyte ratio as a risk factor for all-cause and cardiovascular mortality among individuals with diabetes: evidence from the NHANES 2003–2016
Source: Cardiovasc Diabetol. 2023 Sep 29;22:267. doi: 10.1186/s12933-023-01998-y (PMC10541705; doi:10.1186/s12933-023-01998-y)
Supplement: Supplementary file 3 — Additional file 3: Table S1. Characteristic of participants in NHANES 2003–2010 (n = 1735). [file 12933_2023_1998_MOESM3_ESM.xlsx]

## Sheet: Table 1
Table S1. Characteristic of participants in NHANES 2003-2010 (n=1735).
Variable	Total (n=1735)	Lower NLR (n=1400)	Higher NLR (n=335)	P value
Age, years	59.64(58.63,60.64)	58.61(57.52,59.70)	63.65(61.63,65.67)	< 0.0001
Sex, %				0.17
Female	49.72(44.40,55.05)	51.06(47.32,54.80)	44.49(37.02,51.96)
Male	50.28(44.47,56.09)	48.94(45.20,52.68)	55.51(48.04,62.98)
Race, %				< 0.0001
Non-Hispanic Black	13.23(10.91,15.55)	15.19(12.15,18.24)	5.56( 3.16, 7.95)
Non-Hispanic White	67.78(57.48,78.09)	64.05(58.70,69.41)	82.34(77.12,87.55)
Mexican American	8.66( 6.51,10.80)	9.77(7.17,12.38)	4.30(1.97, 6.64)
Others	10.33( 7.86,12.80)	10.98(8.02,13.94)	7.81(4.90,10.71)
BMI, kg/m2	32.00(31.47,32.52)	32.11(31.66,32.56)	31.53(30.09,32.97)	0.41
BMI category, %				0.24
Normal weight (<25)	15.06(12.36,17.76)	14.57(12.22,16.92)	18.94(14.28,23.60)
Over weight (25-30)	27.62(24.45,30.79)	28.46(25.72,31.20)	27.87(21.35,34.39)
Obesity (≥30)	54.77(48.17,61.37)	56.97(53.63,60.32)	53.19(45.87,60.50)
Smoking status, %				0.01
Never	49.33(44.46,54.21)	52.17(48.81,55.53)	39.46(33.81,45.10)
Former	32.82(28.20,37.43)	31.10(27.99,34.20)	40.21(33.69,46.73)
Current	17.39(14.54,20.24)	16.73(14.03,19.43)	20.33(15.10,25.57)
Drinking status, %				0.94
Never	16.53(13.63,19.43)	18.16(15.36,20.96)	16.63(12.20,21.05)
Former	25.39(21.28,29.51)	27.10(23.80,30.40)	28.67(22.45,34.88)
Mild	27.60(23.86,31.34)	29.90(25.89,33.91)	29.41(22.68,36.14)
Moderate	11.72( 8.85,14.60)	12.85(9.68,16.02)	11.90(7.04,16.75)
Heavy	11.37( 9.21,13.53)	11.99(9.67,14.30)	13.40(8.34,18.45)
Hypertension, %				0.6
No	31.62(26.73,36.51)	32.05(28.63,35.46)	30.05(22.38,37.73)
Yes	68.32(61.31,75.33)	67.95(64.54,71.37)	69.95(62.27,77.62)
NLR	2.42(2.35,2.50)	1.95(1.91,1.99)	4.26(4.13,4.40)	< 0.0001
WBC, ×109/L	7.25(7.14,7.37)	7.03(6.91,7.15)	8.12(7.80,8.44)	< 0.0001
Neutrophil, ×109/L	4.41(4.32,4.50)	4.03(3.94,4.12)	5.87(5.64,6.11)	< 0.0001
Lymphocyte, ×109/L	2.03(1.99,2.08)	2.19(2.14,2.24)	1.43(1.37,1.50)	< 0.0001
Platelet, ×109/L	256.61(251.31,261.92)	256.11(250.33,261.90)	258.56(247.27,269.86)	0.7
Scr, umol/L	85.20(82.87,87.53)	82.77(80.66, 84.88)	94.69(87.97,101.42)	0.001
BUN, mmol/L	5.50(5.35,5.66)	5.29(5.15,5.43)	6.35(5.88,6.81)	< 0.0001
eGFR, mL/min/1.73m2	83.57(81.91,85.22)	85.45(83.69,87.22)	76.23(72.99,79.46)	< 0.0001
HbA1c, %	6.78(6.67,6.88)	6.82(6.71,6.94)	6.61(6.46,6.75)	0.01
HDL, mmol/L	1.31(1.29,1.34)	1.30(1.27,1.33)	1.35(1.29,1.41)	0.17
LDL, mmol/L	2.81(2.75,2.87)	2.85(2.78,2.92)	2.65(2.53,2.77)	0.01
TG, mmol/L	1.72(1.66,1.78)	1.77(1.70,1.83)	1.56(1.46,1.66)	< 0.001
TC, mmol/L	4.91(4.84,4.99)	4.96(4.88,5.04)	4.71(4.58,4.85)	< 0.001
Education levels, %				0.29
Less than high school	11.99(10.00,13.99)	12.19(10.12,14.25)	11.22( 7.79,14.66)
High school or equivalent	43.34(37.13,49.56)	42.18(37.69,46.67)	47.89(41.27,54.52)
College or above	44.58(39.14,50.02)	45.55(41.23,49.87)	40.81(34.48,47.13)
Not recorded	0.08( 0.00, 0.16)	0.08(-0.01,0.17)	0.08(-0.07,0.23)
Family income-poverty ratio，%				0.9
≤1.0	12.02(10.33,13.70)	12.33(10.20,14.46)	10.81( 7.40,14.21)
1.0-3.0	42.87(37.19,48.55)	42.61(38.91,46.31)	43.87(37.88,49.85)
>3.0	38.14(33.45,42.83)	38.19(34.46,41.92)	37.95(31.07,44.82)
Not recorded	6.98( 5.23, 8.72)	6.87(4.97, 8.78)	7.38(4.40,10.35)
Continous variables are presented as the mean and 95% confidence interval, category variables are described as the percentage and 95% confidence interval.
