# Supplementary material for: The neutrophil–lymphocyte ratio as a risk factor for all-cause and cardiovascular mortality among individuals with diabetes: evidence from the NHANES 2003–2016
Source: Cardiovasc Diabetol. 2023 Sep 29;22:267. doi: 10.1186/s12933-023-01998-y (PMC10541705; doi:10.1186/s12933-023-01998-y)
Supplement: Supplementary file 4 — Additional file 4: Table S2. The relationships between NLR and mortality among diabetes in NHANES 2003–2010 (n = 1735). [file 12933_2023_1998_MOESM4_ESM.xlsx]

## Sheet: Sheet1
Table S2. The relationships between NLR and mortality among diatetes in NHANES 2003-2010 (n=1735).
Characteristic	Crude Model			Model 1			Model 2
	HR (95% CI)	p		HR (95% CI)	p		HR (95% CI)	p
All-cause mortality
NLR	1.16 (1.09,1.25)	<0.0001		1.15 (1.09,1.22)	<0.0001		1.13 (1.06,1.20)	<0.0001
NLR category
Lower NLR (n=1400)	ref			ref			ref
Higher NLR (n=335)	2.26 (1.80,2.84)	<0.0001		1.71 (1.34,2.18)	<0.0001		1.56 (1.19,2.04)	0.001
Cardiovascular mortality
NLR	1.18 (1.09,1.27)	<0.0001		1.21 (1.11,1.33)	<0.0001		1.21 (1.09,1.34)	<0.001
NLR category
Lower NLR (n=1256)	ref			ref			ref
Higher NLR (n=183)	2.79 (1.91,4.08)	<0.0001		2.06 (1.36,3.12)	<0.001		1.89 (1.15,3.10)	0.01
Crude Model, unadjusted; Model 1, adjusted for age, sex, race, BMI, smoking status and drinking status; Model 2, adjusted for age, sex, race, BMI, smoking status, drinking status, Hypertension, HDL, LDL, TG, TC, HbA1c, education level, family income-to-poverty, CRP and eGFR.
